# Supplementary material for: ESBL colonization and acquisition in a hospital population: The molecular epidemiology and transmission of resistance genes
Source: PLoS One. 2019 Jan 14;14(1):e0208505. doi: 10.1371/journal.pone.0208505 (PMC6331103; doi:10.1371/journal.pone.0208505)
Supplement: S1 Table — (CSV) [file pone.0208505.s002.csv]

Nr	Time point	Sp	Isolate ID	Array Ward	Array UPGMA	ERIC PCR UPGMA	basC	cfa	dnaE	ecfX	efp	gad	ihfA	invA	ipaH9.8	khe	lacY	pld	rrs	blaCTX-M1/15	blaCTX-M2	blaCTX-M8	blaCTX-M9	blaMOX-CMY9	blaPER-1	blaPER-2	blaSHV (consensus)	blaTEM (consensus)	blaVEB (consensus)	blaOXA-18	blaOXA-45	blaOXA-1	blaOXA-2 (consensus)	blaOXA-9	blaOXA-10 (consensus)	blaOXA-60	blaMIR	blaACC	blaACT	blaCMY (consensus)	blaDHA	blaFOX	blaMOX (consensus)	aac(3') (consensus)	aac(3')-Ia	aac(3')-Ib	aac(3')-Ic	aac(3')-Ie	aac(3')-IVa
1002	0	EC	ID019-1	3c	9a	G47	0	0	positive	0	0	positive	positive	0	0	0	positive	0	0	positive	0	0	0	0	0	0	0	0	0	0	0	0	0	0	0	0	0	0	0	0	0	0	0	0	0	0	0	0	0
1002	0	KO	ID019-2	3c	9a	nd	0	0	0	0	0	0	positive	0	0	0	ambiguous	0	0	ambiguous	0	0	0	0	0	0	0	0	0	0	0	0	0	0	0	0	0	0	0	0	0	0	0	0	0	0	0	0	0
1002	1	EC	ID205	3c	9a	G1	0	0	positive	0	0	positive	positive	0	0	0	positive	0	positive	positive	0	0	0	0	0	0	0	0	0	0	0	0	0	0	0	0	0	0	0	0	0	0	0	0	0	0	0	0	0
1002	2	EC	ID1204	3c	9a	G1	0	0	positive	0	0	positive	positive	0	0	0	positive	0	positive	positive	0	0	0	0	0	0	0	0	0	0	0	0	0	0	0	0	0	0	0	0	0	0	0	0	0	0	0	0	0
1026	0	EC	ID066	2b	3a	G5	0	0	positive	0	0	positive	positive	0	0	0	positive	0	0	ambiguous	0	0	0	0	0	0	0	positive	0	0	0	0	0	0	0	0	0	0	0	0	0	0	0	0	0	0	0	0	0
1028	0	EC	ID073	2e	10i	G44	0	0	positive	0	0	positive	positive	0	0	0	positive	0	0	positive	0	0	0	0	0	0	0	positive	0	0	0	0	0	0	0	0	0	0	0	0	0	0	0	0	0	0	0	0	ambiguous
1028	1	EC	ID098	2e	10i	G8	0	0	positive	0	0	positive	positive	0	0	0	positive	0	positive	positive	0	0	0	0	0	0	0	positive	0	0	0	0	0	0	0	0	0	0	0	0	0	0	0	0	0	0	0	0	0
1028	2	EC	ID1146	2e	10i	G8	0	0	positive	0	0	positive	positive	0	0	0	positive	0	positive	positive	0	0	0	0	0	0	0	positive	0	0	0	0	0	0	0	0	0	0	0	0	0	0	0	0	0	0	0	0	positive
1030	0	EC	ID079	4b	12c	G4	0	0	positive	0	0	positive	positive	0	0	0	positive	0	positive	positive	0	0	0	0	0	0	0	positive	0	0	0	0	0	0	ambiguous	0	0	0	0	0	0	0	0	0	0	0	0	0	0
1032	0	EC	ID091-1	2c	10b	G16	0	0	positive	0	0	positive	positive	0	0	0	positive	0	0	positive	0	0	0	0	0	0	0	positive	0	0	0	0	0	0	0	0	0	0	0	0	0	0	0	0	0	0	0	0	0
1032	0	EC	ID091-2	4b	10a	G5	0	0	positive	0	0	ambiguous	positive	0	0	0	ambiguous	0	0	positive	0	0	0	0	0	0	0	positive	0	0	0	0	0	0	0	0	0	0	0	0	0	0	0	0	0	0	0	0	0
1032	0	EC	ID091-3	4b	10a	G5	0	0	positive	0	0	ambiguous	positive	0	0	0	ambiguous	0	0	positive	0	0	0	0	0	0	0	positive	0	0	0	0	0	0	0	0	0	0	0	0	0	0	0	0	0	0	0	0	0
1032	1	EC	ID159	2c	10b	G38	0	0	positive	0	0	positive	positive	0	0	0	positive	0	positive	positive	0	0	0	0	0	0	0	positive	0	0	0	0	0	0	0	0	0	0	0	0	0	0	0	0	0	0	0	0	0
1039	0	EC	ID104-1	6b	11b	G4	0	0	positive	0	0	positive	positive	0	0	0	positive	0	positive	positive	0	0	0	0	0	0	0	positive	0	0	0	0	0	0	0	0	0	0	0	0	0	0	0	0	0	0	0	0	0
1039	0	EC	ID104-2	6b	11b	G4	0	0	positive	0	0	positive	positive	0	0	0	positive	0	positive	positive	0	0	0	0	0	0	0	positive	0	0	0	0	0	0	0	0	0	0	0	0	0	0	0	0	0	0	0	0	0
1039	1	EC	ID190	6b	11b	G5	0	0	positive	0	0	positive	positive	0	0	0	positive	0	0	positive	0	0	0	0	0	0	0	positive	0	0	0	0	0	0	0	0	0	0	0	0	0	0	0	0	0	0	0	0	0
1039	2	EC	ID1591	2e	10f	G8	0	0	positive	0	0	ambiguous	positive	0	0	0	positive	0	positive	positive	0	0	0	0	0	0	0	positive	0	0	0	0	0	0	0	0	0	0	0	0	0	0	0	0	0	0	0	0	0
1052	0	EC	ID126	5b	1h	G1	0	0	positive	0	0	positive	positive	0	0	0	positive	0	positive	0	0	0	0	0	0	0	positive	0	0	0	0	0	0	0	0	0	0	0	0	0	0	0	0	0	0	0	0	0	0
1052	1	EC	ID154	5b	1h	G50	0	0	positive	0	0	positive	positive	0	0	0	positive	0	0	0	0	0	0	0	0	0	positive	0	0	0	0	0	0	0	0	0	0	0	0	0	0	0	0	0	0	0	0	0	0
1063	0	EC	ID153	3a	2b	G44	0	0	positive	0	0	positive	positive	0	0	0	positive	0	0	0	0	0	positive	0	0	0	0	0	0	0	0	0	0	0	0	0	0	0	0	0	0	0	0	0	0	0	0	0	0
1063	1	EC	ID213	3a	2b	G5	0	0	positive	0	0	positive	positive	0	0	0	positive	0	positive	0	0	0	ambiguous	0	0	0	0	0	0	0	0	0	0	0	0	0	0	0	0	0	0	0	0	0	0	0	0	0	0
1065	0	EC	ID150	3b	5c	G11	0	0	positive	0	0	positive	positive	0	0	0	positive	0	positive	positive	0	0	0	0	0	0	0	0	0	0	0	0	0	0	0	0	0	0	0	0	0	0	0	0	0	0	0	0	0
1065	1	EC	ID355	3b	1c	G5	0	0	positive	0	0	positive	positive	0	0	0	ambiguous	0	0	ambiguous	0	0	0	0	0	0	0	0	0	0	0	0	0	0	0	0	0	0	0	0	0	0	0	0	0	0	0	0	0
1065	2	EC	ID1585	2c	10b	G4	0	0	positive	0	0	positive	positive	0	0	0	positive	0	positive	positive	0	0	0	0	0	0	0	positive	0	0	0	0	0	0	0	0	0	0	0	0	0	0	0	0	0	0	0	0	0
1066	1	EC	ID254-1	6b	11b	G21	0	0	positive	0	0	positive	positive	0	0	0	positive	0	0	positive	0	0	0	0	0	0	0	positive	0	0	0	0	0	0	0	0	0	0	0	0	0	0	0	0	0	0	0	0	0
1066	1	EC	ID254-2	1a	11c	G12	0	0	positive	0	0	positive	positive	0	0	0	positive	0	0	positive	0	0	0	0	0	0	0	0	0	0	0	0	0	0	0	0	0	0	0	0	0	0	0	0	0	0	0	0	0
1074	1	EC	ID295	1a	11c	G24	0	0	positive	0	0	ambiguous	positive	0	0	0	0	0	0	positive	0	0	0	0	0	0	0	0	0	0	0	0	0	0	0	0	0	0	0	0	0	0	0	0	0	0	0	0	0
1078	0	EC	ID193-1	3b	5b	G5	0	0	positive	0	0	ambiguous	positive	0	0	0	positive	0	positive	positive	0	0	0	0	0	0	0	positive	0	0	0	0	0	0	0	0	0	0	0	0	0	0	0	0	0	0	0	0	0
1078	0	EC	ID193-2	3b	5b	G25	0	0	positive	0	0	positive	positive	0	0	0	positive	0	0	positive	0	0	0	0	0	0	0	positive	0	0	0	0	0	0	0	0	0	0	0	0	0	0	0	0	0	0	0	0	0
1078	1	EC	ID226-1	1a	11c	G3	0	0	positive	0	0	positive	positive	0	0	0	positive	0	0	positive	0	0	0	0	0	0	0	0	0	0	0	0	0	0	0	0	0	0	0	0	0	0	0	0	0	0	0	0	0
1078	1	EC	ID226-2	3b	5b	G25	0	0	positive	0	0	positive	positive	0	0	0	positive	0	0	positive	0	0	0	0	0	0	0	positive	0	0	0	0	0	0	0	0	0	0	0	0	0	0	0	0	0	0	0	0	0
1078	2	EC	ID1586	3b	5c	G5	0	0	positive	0	0	positive	positive	0	0	0	positive	0	positive	positive	0	0	0	0	0	0	0	positive	0	0	0	0	0	0	0	0	0	0	0	0	0	0	0	0	0	0	0	0	0
1081	0	EC	ID194-1	2c	10b	G12	0	0	positive	0	0	ambiguous	positive	0	0	0	positive	0	0	ambiguous	0	0	0	0	0	0	0	positive	0	0	0	0	0	0	0	0	0	0	0	0	0	0	0	0	0	0	0	0	0
1081	0	EC	ID194-2	2c	10b	G13	0	0	positive	0	0	positive	positive	0	0	0	positive	0	positive	positive	0	0	0	0	0	0	0	positive	0	0	0	0	0	0	0	0	0	0	0	0	0	0	0	0	0	0	0	0	0
1083	1	EC	ID224	6b	11b	G25	0	0	positive	0	0	positive	positive	0	0	0	positive	0	0	positive	0	0	0	0	0	0	0	positive	0	0	0	0	0	0	0	0	0	0	0	0	0	0	0	0	0	0	0	0	0
1087	0	KP	ID217	5a	1f	nd	0	0	0	0	0	0	positive	0	0	positive	positive	0	0	0	0	0	0	0	0	0	positive	0	0	0	0	0	0	0	0	0	0	0	0	0	0	0	0	0	0	0	0	0	0
1093	0	EC	ID230	4b	12d	G31	0	0	0	0	0	0	ambiguous	0	0	0	0	0	0	ambiguous	0	0	0	0	0	0	0	positive	0	0	0	0	0	0	0	0	0	0	0	0	0	0	0	0	0	0	0	0	0
1099	1	EC	ID279	4a	12d	G4	0	0	positive	0	0	ambiguous	positive	0	0	0	positive	0	positive	positive	0	0	0	0	0	0	0	0	0	0	0	0	0	0	0	0	0	0	0	0	0	0	0	0	0	0	0	0	0
1103	0	EC	ID264	1a	11c	G49	0	0	positive	0	0	positive	positive	0	0	0	positive	0	0	positive	0	0	0	0	0	0	0	0	0	0	0	0	0	0	0	0	0	0	0	0	0	0	0	0	0	0	0	0	0
1104	0	EC	ID268	2c	10b	G41	0	0	positive	0	0	positive	positive	0	0	0	positive	0	positive	positive	0	0	0	0	0	0	0	positive	0	0	0	0	ambiguous	0	0	0	0	0	0	0	0	0	0	0	0	0	0	0	ambiguous
1104	1	EC	ID292	2c	10b	G5	0	0	positive	0	0	positive	positive	0	0	0	positive	0	0	positive	0	0	0	0	0	0	0	positive	0	0	0	0	0	0	0	0	0	0	0	0	0	0	0	0	0	0	0	0	ambiguous
1104	2	EC	ID1664	3b	5c	G10	0	0	positive	0	0	positive	positive	ambiguous	0	0	positive	0	0	positive	0	0	0	0	0	0	0	positive	0	0	0	0	0	0	0	0	0	0	0	0	0	0	0	0	0	0	0	0	0
1110	0	EC	ID280	2c	4b	G18	0	0	positive	0	0	positive	positive	0	0	0	positive	0	0	positive	0	0	0	0	0	0	0	positive	0	0	0	0	0	0	0	0	0	0	0	0	0	0	0	0	0	0	0	0	0
1110	1	EC	ID313	2c	4b	G5	0	0	ambiguous	0	0	ambiguous	positive	0	0	0	0	0	0	ambiguous	0	0	0	0	0	0	0	positive	0	0	0	0	0	0	0	0	0	0	0	0	0	0	0	0	0	0	0	0	0
1113	1	EC	ID353	1a	11c	G5	0	0	positive	0	0	positive	positive	0	0	0	positive	0	0	positive	0	0	0	0	0	0	0	0	0	0	0	0	0	0	0	0	0	0	0	0	0	0	0	0	0	0	0	0	0
1113	2	EC	ID1589	2b	3c	G3	0	0	positive	0	0	positive	positive	0	0	0	positive	0	positive	positive	0	0	0	0	0	0	0	0	0	0	0	0	0	0	0	0	0	0	0	0	0	0	0	0	0	0	0	0	0
1118	0	EC	ID317	3b	1c	G7	0	0	positive	0	0	positive	positive	0	0	0	positive	0	0	positive	0	0	0	0	0	0	0	0	0	0	0	0	0	0	0	0	0	0	0	0	0	0	0	0	0	0	0	0	0
1121	0	KO	ID326	5b	1i	nd	0	0	0	0	0	0	positive	0	0	0	0	0	positive	0	0	0	ambiguous	0	0	0	0	0	0	0	0	0	0	0	0	0	0	0	0	0	0	0	0	0	0	0	0	0	0
1121	2	EC	ID1809	3b	1c	G5	0	0	positive	0	0	positive	positive	0	0	0	positive	0	positive	positive	0	0	0	0	0	0	0	0	0	0	0	0	0	0	0	0	0	0	0	0	0	0	0	0	0	0	0	0	0
1125	0	EC	ID336	6b	11h	G39	0	0	positive	0	0	positive	positive	0	0	0	positive	0	0	positive	0	0	0	0	0	0	0	0	0	0	0	0	0	0	0	0	0	0	0	0	0	0	0	0	0	0	0	0	0
1125	1	EC	ID357	3c	9a	G48	0	0	positive	0	0	positive	positive	0	0	0	positive	0	0	positive	0	0	0	0	0	0	0	0	0	0	0	0	ambiguous	0	0	0	0	0	0	0	0	0	0	0	0	0	0	0	0
1135	0	EC	ID372	4b	12d	G5	0	0	positive	0	0	ambiguous	positive	0	0	0	positive	0	0	positive	0	0	0	0	0	0	0	0	0	0	0	0	0	0	0	0	0	0	0	0	0	0	0	0	0	0	0	0	0
1150	0	EC	ID417	3a	2b	G13	0	0	positive	0	0	positive	positive	0	0	0	positive	0	0	0	0	0	positive	0	0	0	0	0	0	0	0	0	0	0	0	0	0	0	0	0	0	0	0	0	0	0	0	0	0
1160	0	EC	ID432	3a	2b	G25	0	0	positive	0	0	positive	positive	0	0	0	positive	0	0	0	0	0	positive	0	0	0	0	0	0	0	0	0	ambiguous	0	0	0	0	0	0	0	0	0	0	0	0	0	0	0	0
1160	1	EC	ID606	3a	2b	G45	0	0	positive	0	0	positive	positive	0	0	0	positive	0	positive	0	0	0	positive	0	0	0	0	0	0	0	0	0	0	0	0	0	0	0	0	0	0	0	0	0	0	0	0	0	0
1161	1	EC	ID494	4a	12d	G8	0	0	positive	0	0	positive	positive	0	0	0	positive	0	0	positive	0	0	0	0	0	0	0	0	0	0	0	0	0	0	0	0	0	0	0	0	0	0	0	0	0	0	0	0	0
1161	2	EC	ID1535	5b	1l	G21	0	0	positive	0	0	positive	positive	0	0	0	positive	0	0	0	0	0	0	0	0	0	ambiguous	0	0	0	0	0	0	0	0	0	0	0	0	0	0	0	0	0	0	0	0	0	0
1164	0	EC	ID448	1a	11c	G22	0	0	positive	0	0	positive	positive	0	0	0	positive	0	0	positive	0	0	0	0	0	0	0	0	0	0	0	0	0	0	0	0	0	0	0	0	0	0	0	0	0	0	0	0	0
1164	1	EC	ID462	1a	11c	G5	0	0	positive	0	0	positive	positive	0	0	0	positive	0	0	positive	0	0	0	0	0	0	0	0	0	0	0	0	0	0	0	0	0	0	0	0	0	0	0	0	0	0	0	0	0
1170	1	EC	ID505	4a	12d	G4	0	0	positive	0	0	positive	positive	0	0	0	positive	0	0	positive	0	0	0	0	0	0	0	positive	0	0	0	0	0	0	0	0	0	0	0	0	0	0	0	0	0	0	0	0	0
1174	0	EC	ID451	2c	10b	D40	0	0	positive	0	0	ambiguous	positive	0	0	0	ambiguous	0	0	positive	0	0	0	0	0	0	0	positive	0	0	0	0	0	0	0	0	0	0	0	0	0	0	0	0	0	0	0	0	0
1175	0	Clo	ID473-1	6a	11x	nd	0	0	positive	0	0	0	positive	0	0	0	0	0	positive	0	0	0	0	0	0	0	0	0	0	0	0	0	0	0	0	0	0	0	0	0	0	0	0	0	0	0	0	0	0
1175	0	Clo	ID473-2	6a	11x	nd	0	0	positive	0	0	0	positive	0	0	0	0	0	0	0	0	0	0	0	0	0	0	0	0	0	0	0	0	0	0	0	0	0	0	0	0	0	0	0	0	0	0	0	0
1175	2	EC	ID1658	3c	5b	G35	0	0	positive	0	0	ambiguous	positive	0	0	0	positive	0	positive	ambiguous	0	0	0	0	0	0	0	positive	0	0	0	0	0	0	0	0	0	0	0	0	0	0	0	0	0	0	0	0	0
1178	0	EC	ID506	4b	12e	G4	0	0	positive	0	0	positive	positive	0	0	0	positive	0	0	positive	0	0	0	0	0	0	0	positive	0	0	0	0	0	0	0	0	0	0	0	0	0	0	0	0	0	0	0	0	0
1181	0	EC	ID521	2b	3c	G5	0	0	positive	0	0	positive	positive	0	0	0	positive	0	0	positive	0	0	0	0	0	0	0	positive	0	0	0	0	0	0	0	0	0	0	0	0	0	ambiguous	0	0	0	0	0	0	0
1181	1	EC	ID534	2b	3c	G25	0	0	positive	0	0	positive	positive	0	0	0	positive	0	0	positive	0	0	0	0	0	0	0	positive	0	0	0	0	0	0	0	0	0	0	0	0	0	0	0	0	0	0	0	0	0
1191	0	EC	ID543	2c	10b	G21	0	0	positive	0	0	positive	positive	0	0	0	positive	0	positive	positive	0	0	0	0	0	0	0	positive	0	0	0	0	0	0	0	0	0	0	0	0	0	0	0	0	0	0	0	0	ambiguous
1191	2	EC	ID1654	2c	10b	G21	0	0	positive	0	0	positive	positive	0	0	0	positive	0	0	positive	0	0	0	0	0	0	0	positive	0	0	0	0	0	0	0	0	0	0	0	0	0	0	0	0	0	0	0	0	ambiguous
1198	0	EC	ID572	3c	2a	G18	0	0	positive	0	0	positive	positive	0	0	0	positive	0	positive	positive	0	0	0	0	0	0	0	positive	0	0	0	0	0	0	0	0	0	0	0	0	0	0	0	0	0	0	0	0	0
1202	0	EC	ID575	4b	12d	G18	0	0	positive	0	0	positive	positive	0	0	0	positive	0	positive	positive	0	0	0	0	0	0	0	positive	0	0	0	0	0	0	0	0	0	0	0	0	0	0	0	0	0	0	0	0	0
1202	1	EC	ID861	2e	10i	G19	0	0	positive	0	0	positive	positive	0	0	0	positive	0	positive	positive	0	0	0	0	0	0	0	positive	0	0	0	0	0	0	0	0	0	0	0	0	0	0	0	0	0	0	0	0	0
1210	1	EC	ID648	6a	11e	G4	0	0	positive	0	0	positive	positive	0	0	0	positive	0	positive	positive	0	0	0	0	0	0	0	0	0	0	0	0	ambiguous	0	0	0	0	0	0	0	0	0	0	0	0	0	0	0	0
1218	0	EC	ID672	2c	10b	G5	0	0	positive	0	0	positive	positive	0	0	0	positive	0	positive	positive	0	0	0	0	0	0	0	positive	0	0	0	0	0	0	0	0	0	0	0	0	0	0	0	0	0	0	0	0	0
1218	1	EC	ID709	2c	4c	G5	0	0	positive	0	0	positive	positive	0	0	0	positive	0	positive	positive	0	0	0	0	0	0	0	positive	0	0	0	0	0	0	0	ambiguous	0	0	0	0	0	0	0	0	0	0	0	0	0
1219	0	EC	ID635-1	2b	3a	G5	0	0	positive	0	0	positive	positive	0	0	0	positive	0	positive	positive	0	0	0	0	0	0	0	0	0	0	0	0	0	0	0	0	0	0	0	0	0	0	0	0	0	0	0	0	0
1219	0	EC	ID635-2	2b	3a	G13	0	0	positive	0	0	positive	positive	0	0	0	positive	0	positive	positive	0	0	0	0	0	0	0	positive	0	0	0	0	0	0	0	0	0	0	0	0	0	0	0	0	0	0	0	0	0
1219	2	EC	ID1723	3b	1c	G16	0	0	positive	0	0	positive	positive	0	0	0	positive	0	0	positive	0	0	0	0	0	0	0	0	0	0	0	0	0	0	0	0	0	0	0	0	0	0	0	0	0	0	0	0	0
1227	1	EC	ID751	6b	1d	G19	0	0	positive	0	0	positive	positive	0	0	0	positive	0	0	positive	0	0	0	0	0	0	0	positive	0	0	0	0	0	0	0	0	0	0	0	0	0	0	0	0	0	0	0	0	0
1236	0	EC	ID764	2e	10h	G37	0	0	positive	0	0	positive	positive	0	0	0	positive	0	0	ambiguous	0	0	0	0	0	0	0	positive	0	0	0	0	0	0	0	0	0	0	0	0	0	0	0	0	0	0	0	0	0
1246	0	EC	ID788	5c	1a	G21	0	0	positive	0	0	positive	positive	ambiguous	0	0	positive	0	0	positive	0	0	0	0	0	0	0	positive	0	0	0	positive	0	0	0	0	0	0	0	0	0	0	0	0	0	0	0	0	0
1246	1	EC	ID920	5c	1a	G27	0	0	positive	0	0	positive	positive	ambiguous	0	0	positive	0	0	positive	0	0	0	0	0	0	0	positive	0	0	0	positive	ambiguous	0	0	0	0	0	0	0	0	0	0	0	0	0	0	0	0
1246	2	EC	ID1689	5c	1a	G27	0	0	positive	0	0	positive	positive	ambiguous	0	0	positive	0	positive	positive	0	0	0	0	0	0	0	positive	0	0	0	positive	positive	0	0	0	ambiguous	0	0	0	0	0	0	0	0	0	0	0	0
1247	1	Clo	ID1025	5b	1j		0	0	positive	0	0	0	positive	0	0	0	positive	0	positive	0	0	0	0	0	0	0	0	0	0	0	0	0	0	0	0	0	0	0	0	0	0	0	0	0	0	0	0	0	0
1255	0	EC	ID801	2c	10j	G41	0	0	positive	0	0	positive	positive	0	0	0	positive	0	0	positive	0	0	0	0	0	0	0	positive	0	0	0	0	0	0	ambiguous	0	0	0	0	0	0	0	0	0	0	0	0	0	positive
1270	0	KP	ID833	5a	1e	nd	0	0	0	0	0	0	positive	0	0	positive	0	0	positive	positive	0	0	0	0	0	0	ambiguous	positive	0	0	0	positive	0	0	0	0	0	0	0	0	0	0	0	0	0	0	0	0	0
1270	1	KP	ID942	5a	1e	nd	0	0	0	0	0	0	positive	0	0	positive	0	0	positive	positive	0	0	0	0	0	0	ambiguous	positive	0	0	0	positive	0	0	0	0	0	0	0	0	0	0	0	0	0	0	0	0	0
1276	0	EC	ID852	4a	12d	G22	0	0	positive	0	0	positive	positive	0	0	0	positive	0	0	positive	0	0	0	0	0	0	0	0	0	0	0	0	0	0	0	0	0	0	0	0	0	0	0	0	0	0	0	0	0
1276	1	EC	ID927	4a	12d	G22	0	0	positive	0	0	positive	positive	0	0	0	positive	0	positive	positive	0	0	0	0	0	0	0	positive	0	0	0	0	0	0	0	0	0	0	0	0	0	0	0	0	0	0	0	0	0
1282	0	EC	ID859	3a	2b	G19	0	0	positive	0	0	positive	positive	0	0	0	positive	0	0	0	0	0	ambiguous	0	0	0	0	0	0	0	0	0	0	0	0	0	0	0	0	0	0	0	0	0	0	0	0	0	0
1283	0	EC	ID858	3b	5c	G29	0	0	positive	0	0	positive	positive	0	0	0	positive	0	0	positive	0	0	0	0	0	0	0	0	0	0	0	0	0	0	0	0	0	0	0	0	0	0	0	0	0	0	0	0	0
1283	1	EC	ID875	3b	5c	G31	0	0	positive	0	0	positive	positive	0	0	0	positive	0	0	positive	0	0	0	0	0	0	0	0	0	0	0	0	0	0	0	0	0	0	0	0	0	0	0	0	0	0	0	0	0
1284	0	EC	ID856	4b	12i	G17	0	0	positive	0	0	ambiguous	ambiguous	0	0	0	positive	0	0	ambiguous	0	0	0	0	0	0	0	positive	0	0	0	0	0	0	0	0	0	0	0	0	0	0	0	0	0	0	0	0	0
1291	0	EC	ID878	4b	10c	G17	0	0	positive	0	0	positive	positive	0	0	0	positive	0	positive	positive	0	0	0	0	0	0	0	positive	0	0	0	0	0	0	0	0	0	0	0	0	0	0	0	0	0	0	0	0	0
1291	1	EC	ID902	2e	7b	G22	0	0	positive	0	0	positive	positive	0	0	0	positive	0	positive	0	0	0	positive	0	0	0	0	0	0	0	0	0	ambiguous	0	0	0	0	0	0	0	0	0	0	0	0	0	0	0	0
1303	1	CF	ID935	2b	3c	nd	0	0	positive	0	0	positive	positive	0	0	0	positive	ambiguous	positive	positive	0	0	0	0	0	0	0	positive	0	0	0	0	0	0	0	0	0	0	0	0	0	0	0	0	0	0	0	0	0
1318	0	EC	ID945	1a	11c	G5	0	0	positive	0	0	positive	positive	ambiguous	0	0	positive	0	0	positive	0	0	0	0	0	0	0	0	0	0	0	0	0	0	0	0	0	0	0	0	0	0	0	0	0	0	0	0	0
1318	1	EC	ID954	1a	11c	G5	0	0	positive	0	0	positive	positive	ambiguous	0	0	positive	0	positive	positive	0	0	0	0	0	0	0	0	0	0	0	0	0	0	0	0	0	0	0	0	0	0	0	0	0	0	0	0	0
1318	2	EC	ID1853	1a	11c	G25	0	0	positive	0	0	positive	positive	ambiguous	0	0	positive	0	0	positive	0	0	0	0	0	0	0	0	0	0	0	0	0	0	0	0	0	0	0	0	0	0	0	0	0	0	0	0	0
1331	0	EC	ID985	4a	12d	G4	0	0	positive	0	0	positive	positive	0	0	0	positive	0	positive	positive	0	0	0	0	0	0	0	0	0	0	0	0	0	0	0	0	0	0	0	0	0	0	0	0	0	0	0	0	0
1331	1	EC	ID1131	4a	12d	G4	0	0	positive	0	0	positive	positive	0	0	0	positive	0	0	positive	0	0	0	0	0	0	0	0	0	0	0	0	0	0	0	0	0	0	0	0	0	0	0	0	0	0	0	0	0
1337	1	EC	ID1008	2a	7a	G5	0	0	positive	0	0	ambiguous	positive	0	0	0	positive	0	positive	positive	0	0	0	0	0	0	0	positive	0	0	0	0	0	0	0	0	0	0	0	0	0	0	0	0	0	0	0	0	0
1362	0	EC	ID1034	2c	10b	G19	0	0	positive	0	0	ambiguous	positive	0	0	0	positive	0	0	positive	0	0	0	0	0	0	0	positive	0	0	0	0	0	0	0	0	0	0	0	0	0	0	0	0	0	0	0	0	0
1362	1	EC	ID1047	2c	10b	G21	0	0	positive	0	0	positive	positive	0	0	0	positive	0	0	positive	0	0	0	0	0	0	0	positive	0	0	0	0	0	0	0	0	0	0	0	0	0	0	0	0	0	0	0	0	0
1363	0	EC	ID1044	2e	10i	G25	0	0	positive	0	0	ambiguous	positive	0	0	0	positive	0	positive	positive	0	0	0	0	0	0	0	positive	0	0	0	0	0	0	0	0	0	0	0	0	0	0	0	0	0	0	0	0	0
1363	1	EC	ID1165	2e	10i	G19	0	0	positive	0	0	positive	positive	0	0	0	positive	0	positive	positive	0	0	0	0	0	0	0	positive	0	0	0	0	0	0	0	0	0	0	0	0	0	0	0	0	0	0	0	0	0
1368	0	EC	ID1050	2c	10b	G8	0	0	positive	0	0	positive	positive	0	0	0	positive	0	0	positive	0	0	0	0	0	0	0	positive	0	0	0	0	positive	0	0	0	ambiguous	0	0	0	0	0	0	0	0	0	0	0	0
1372	0	EC	ID1057	4b	12b	G38	0	0	positive	0	0	positive	positive	0	0	0	0	0	positive	positive	0	0	0	0	0	0	0	0	0	0	0	0	0	0	0	0	0	0	0	0	0	0	0	0	0	0	0	0	0
1379	0	EC	ID1070	2c	10g	G5	0	0	positive	0	0	ambiguous	positive	0	0	0	positive	0	0	positive	0	0	0	0	0	0	0	positive	0	0	0	0	0	0	0	0	0	0	0	0	0	0	0	0	0	0	0	0	0
1391	0	EC	ID1094	1a	11c	G25	0	0	positive	0	0	positive	positive	0	0	0	positive	0	positive	positive	0	0	0	0	0	0	0	0	0	0	0	0	0	0	0	0	0	0	0	0	0	0	0	0	0	0	0	0	0
1408	0	EC	ID1128-1	1a	11c	G44	0	0	positive	0	0	ambiguous	positive	0	0	0	positive	0	0	ambiguous	0	0	0	0	0	0	0	0	0	0	0	0	0	0	0	0	0	0	0	0	0	0	0	0	0	0	0	0	0
1408	0	KP	ID1128-2	5b	1g	nd	0	0	0	0	0	0	positive	0	0	positive	positive	0	0	ambiguous	0	0	0	0	0	0	ambiguous	0	0	0	0	0	0	0	0	0	0	0	0	0	0	0	0	0	0	0	0	0	0
1409	0	EC	ID1127	4b	12d	G10	0	0	positive	0	0	ambiguous	positive	0	0	0	positive	0	0	positive	0	0	0	0	0	0	0	positive	0	0	0	0	0	0	0	0	0	0	0	0	0	0	0	0	0	0	0	0	0
1411	0	EC	ID1133	3b	5d	G9	0	0	positive	0	0	ambiguous	positive	0	0	0	positive	0	positive	positive	0	0	0	0	0	0	0	0	0	0	0	0	0	0	0	0	0	0	0	0	0	0	0	0	0	0	0	0	0
1414	0	EC	ID1149	3c	9b	G3	0	0	positive	0	0	positive	positive	0	0	0	positive	0	positive	positive	0	0	0	0	0	0	0	positive	0	0	0	0	ambiguous	0	0	0	0	0	0	0	0	0	0	0	0	0	0	0	0
1421	1	EC	ID1182	4b	12e	G22	0	0	positive	0	0	positive	positive	0	0	0	positive	0	positive	positive	0	0	0	0	0	0	0	positive	0	0	0	0	0	0	0	0	0	0	0	0	0	0	0	0	0	0	0	0	0
1424	0	EC	ID1167	6a	11k	G25	0	0	positive	0	0	positive	positive	0	0	0	positive	0	positive	positive	0	0	0	0	0	0	0	0	0	0	0	0	0	0	0	0	0	0	0	0	0	0	0	0	0	0	0	0	0
1424	1	EC	ID1187	6a	11k	G25	0	0	positive	0	0	ambiguous	positive	0	0	0	positive	0	positive	positive	0	0	0	0	0	0	0	0	0	0	0	0	0	0	0	0	0	0	0	0	0	0	0	0	0	0	0	0	0
1425	0	EC	ID1170-1	3a	2b	G43	0	0	positive	0	0	positive	positive	0	0	0	0	0	0	0	0	0	positive	0	0	0	0	0	0	0	0	0	0	0	0	0	0	0	0	0	0	0	0	0	0	0	0	0	0
1425	0	EC	ID1170-2	3a	2b	G44	0	0	positive	0	0	positive	positive	0	0	0	0	0	0	0	0	0	positive	0	0	0	0	0	0	0	0	0	0	0	0	0	0	0	0	0	0	0	0	0	0	0	0	0	0
1425	1	EC	ID1178	3a	2b	G44	0	0	positive	0	0	positive	positive	0	0	0	0	0	positive	0	0	0	positive	0	0	0	0	0	0	0	0	0	0	0	0	0	0	0	0	0	0	0	0	0	0	0	0	0	0
1426	0	EC	ID1174	2e	10i	G39	0	0	positive	0	0	positive	positive	0	0	0	positive	0	0	positive	0	0	0	0	0	0	0	0	0	0	0	0	0	0	0	0	0	0	0	0	0	0	0	0	0	0	0	0	0
1426	1	EC	ID1168	2e	10i	G39	0	0	positive	0	0	positive	positive	0	0	0	positive	0	positive	positive	0	0	0	0	0	0	0	0	0	0	0	0	0	0	0	0	0	0	0	0	0	0	0	0	0	0	0	0	0
1427	0	EC	ID1171	3c	9b	G3	0	0	positive	0	0	positive	positive	0	0	0	positive	0	positive	positive	0	0	0	0	0	0	0	positive	0	0	0	0	0	0	0	0	0	0	0	0	0	0	0	0	0	0	0	0	0
1427	1	EC	ID1442	2c	10b	G27	0	0	positive	0	0	ambiguous	positive	0	0	0	positive	0	positive	positive	0	0	0	0	0	0	0	positive	0	0	0	0	0	0	0	0	0	0	0	0	0	0	0	0	0	0	0	0	0
1428	0	EC	ID1172	1a	11c	G3	0	0	positive	0	0	positive	positive	0	0	0	positive	0	positive	positive	0	0	0	0	0	0	0	0	0	0	0	0	0	0	0	0	0	0	0	0	0	0	0	0	0	0	0	0	0
1428	1	EC	ID1691	2b	3c	G3	0	0	positive	0	0	positive	positive	0	0	0	positive	0	0	positive	0	0	0	0	0	0	0	0	0	0	0	0	0	0	0	0	0	0	0	0	0	0	0	0	0	0	0	0	0
1428	2	EC	ID2020	1a	11c	G3	0	0	positive	0	0	positive	positive	0	0	0	positive	0	0	positive	0	0	0	0	0	0	0	0	0	0	0	0	0	0	0	0	0	0	0	0	0	0	0	0	0	0	0	0	0
1443	0	EC	ID1210	2e	10i	G25	0	0	positive	0	0	ambiguous	positive	0	0	0	positive	0	0	positive	0	0	0	0	0	0	0	0	0	0	0	0	0	0	0	0	0	0	0	0	0	0	0	0	0	0	0	0	0
1443	1	EC	ID1208	2e	10i	G22	0	0	positive	0	0	positive	positive	0	0	0	positive	0	positive	positive	0	0	0	0	0	0	0	0	0	0	0	0	0	0	0	0	0	0	0	0	0	0	0	0	0	0	0	0	0
1446	1	EC	ID1229	2e	10i	G21	0	0	positive	0	0	positive	positive	0	0	0	positive	0	positive	positive	0	0	0	0	0	0	0	positive	0	0	0	0	0	0	0	0	0	0	0	0	0	0	0	0	0	0	0	0	0
1446	2	EC	ID2146	4b	12a	G23	0	0	positive	0	0	positive	positive	0	0	0	positive	0	0	positive	0	0	0	0	0	0	0	positive	0	0	0	0	0	0	0	0	0	0	0	0	0	0	0	0	0	0	0	0	0
1456	0	EC	ID1237	2e	10i	G39	0	0	positive	0	0	positive	positive	0	0	0	positive	0	0	positive	0	0	0	0	0	0	0	0	0	0	0	0	0	0	0	0	0	0	0	0	0	0	0	0	0	0	0	0	0
1456	1	EC	ID1245	2e	10i	G14	0	0	positive	0	0	positive	positive	0	0	0	positive	0	positive	positive	0	0	0	0	0	0	0	0	0	0	0	0	0	0	0	0	0	0	0	0	0	0	0	0	0	0	0	0	0
1456	2	EC	ID2019	2e	10i	G27	0	0	positive	0	0	ambiguous	positive	0	0	0	positive	0	positive	positive	0	0	0	0	0	0	0	positive	0	0	0	0	0	0	0	0	0	0	0	0	0	0	0	0	0	0	0	0	0
1462	0	EC	ID1239	2b	11b	G22	0	0	ambiguous	0	0	0	ambiguous	0	0	0	ambiguous	0	0	ambiguous	0	0	0	0	0	0	0	positive	0	0	0	0	0	0	0	0	0	0	0	0	0	0	0	0	0	0	0	0	0
1465	0	EC	ID1255	2e	10i	G10	0	0	positive	0	0	positive	positive	0	0	0	positive	0	positive	positive	0	0	0	0	0	0	0	0	0	0	0	0	0	0	0	0	0	0	0	0	0	0	0	0	0	0	0	0	0
1467	1	KO	ID1324	5b	1i	nd	0	0	0	0	0	0	positive	0	0	0	positive	0	positive	0	0	0	positive	0	0	0	0	0	0	0	0	0	0	0	0	0	0	0	0	0	0	0	0	0	0	0	0	0	0
1472	0	EC	ID1264	1a	11c	G21	0	0	positive	0	0	positive	positive	0	0	0	positive	0	positive	positive	0	0	0	0	0	0	0	0	0	0	0	0	0	0	0	0	0	0	0	0	0	0	0	0	0	0	0	0	0
1486	0	EC	ID1296	5c	1b	G3	0	0	positive	0	0	positive	positive	0	0	0	positive	0	positive	positive	0	0	0	0	0	0	0	0	0	0	0	positive	0	0	0	0	0	0	0	0	0	0	0	0	0	0	0	0	0
1486	1	EC	ID1544	5c	1b	G3	0	0	positive	0	0	positive	positive	0	0	0	positive	0	positive	positive	0	0	0	0	0	0	0	0	0	0	0	positive	0	0	0	0	0	0	0	0	0	0	0	0	0	0	0	0	0
1540	0	EC	ID1412	2c	10b	G27	0	0	positive	0	0	positive	positive	0	0	0	positive	0	positive	positive	0	0	0	0	0	0	0	positive	0	0	0	0	0	0	0	0	0	0	0	0	0	0	0	0	0	0	0	0	0
1540	1	EC	ID1434	2c	10b	G27	0	0	positive	0	0	ambiguous	positive	0	0	0	positive	0	0	positive	0	0	0	0	0	0	0	positive	0	0	0	0	0	0	0	0	0	0	0	0	0	0	0	0	0	0	0	0	0
1541	0	EC	ID1411	2a	1m	G10	0	0	positive	0	0	positive	positive	0	0	0	positive	0	positive	0	0	0	0	0	0	0	positive	positive	0	0	0	0	0	0	0	0	0	0	0	0	0	0	0	0	0	0	0	0	0
1541	1	EC	ID1602	2a	1m	G8	0	0	positive	0	0	ambiguous	positive	0	0	0	positive	0	positive	0	0	0	0	0	0	0	positive	positive	0	0	0	0	0	0	0	0	0	0	0	0	0	0	0	0	0	0	0	0	0
1548	0	EC	ID1432	6b	11b	G4	0	0	positive	0	0	positive	positive	0	0	0	positive	0	0	positive	0	0	0	0	0	0	0	positive	0	0	0	0	0	0	0	0	0	0	0	0	0	0	0	0	0	0	0	0	0
1569	1	EC	ID1526	6a	11g	G8	0	0	positive	0	0	positive	positive	0	0	0	positive	0	positive	positive	0	0	0	0	0	0	0	0	0	0	0	0	0	0	0	0	0	0	0	0	0	0	0	0	0	0	0	0	0
1573	1	EC	ID1502	2c	10b	G25	0	0	positive	0	0	ambiguous	positive	0	0	0	positive	0	0	positive	0	0	0	0	0	0	0	positive	0	0	0	0	0	0	0	0	0	0	0	0	0	0	0	0	0	0	0	0	0
1575	0	EC	ID1489	5c	9c	G3	0	0	positive	0	0	positive	positive	0	0	0	positive	0	positive	positive	0	0	0	0	0	0	0	0	0	0	0	positive	0	0	0	0	0	0	0	0	0	0	0	0	0	0	0	0	0
1580	0	EC	ID1501	6b	11b	G4	0	0	positive	0	0	positive	positive	0	0	0	positive	0	positive	positive	0	0	0	0	0	0	0	positive	0	0	0	0	0	0	0	0	0	0	0	0	0	0	0	0	0	0	0	0	0
1587	0	EC	ID1520	2c	4b	G21	0	0	positive	0	0	positive	positive	0	0	0	positive	0	positive	positive	0	0	0	0	0	0	0	0	0	0	0	0	0	0	0	0	0	0	0	0	0	0	0	0	0	0	0	0	0
1587	1	EC	ID1534	2c	4b	G4	0	0	positive	0	0	positive	positive	0	0	0	positive	0	positive	positive	0	0	0	0	0	0	0	0	0	0	0	0	0	0	0	0	0	0	0	0	0	0	0	0	0	0	0	0	0
1592	1	CF	ID1572	2a	12j	nd	0	positive	positive	0	0	0	positive	0	0	0	0	0	positive	0	0	0	0	0	0	0	0	positive	0	0	0	0	0	0	0	0	0	0	0	positive	0	0	0	0	0	0	0	0	0
1594	0	EC	ID1547	4a	12d	nb	0	0	positive	0	0	ambiguous	positive	0	0	0	positive	0	positive	positive	0	0	0	0	0	0	0	0	0	0	0	0	0	0	0	0	0	0	0	0	0	0	0	0	0	0	0	0	0
1594	1	EC	ID1576	4b	12e	G10	0	0	positive	0	0	positive	positive	0	0	0	positive	0	positive	positive	0	0	0	0	0	0	0	positive	0	0	0	0	0	0	0	0	0	0	0	0	0	0	0	0	0	0	0	0	0
1597	1	EC	ID1573	5b	1h	G4	0	0	positive	0	0	positive	positive	0	0	0	positive	0	positive	0	0	0	0	0	0	0	ambiguous	0	0	0	0	0	0	0	0	0	0	0	0	0	0	0	0	0	0	0	0	0	0
1632	1	EC	ID1642	6a	11f	G5	0	0	positive	0	0	ambiguous	positive	0	0	0	positive	0	positive	ambiguous	0	0	0	0	0	0	0	0	0	0	0	0	0	0	0	0	0	0	0	0	0	0	0	0	0	0	0	0	0
1641	1	EC	ID1679	6a	11k	G25	0	0	positive	0	0	positive	positive	0	0	0	positive	0	positive	positive	0	0	0	0	0	0	0	0	0	0	0	0	0	0	0	0	0	0	0	0	0	0	0	0	0	0	0	0	0
1641	2	EC	ID2323	6a	11k	G8	0	0	positive	0	0	ambiguous	positive	0	0	0	positive	0	0	ambiguous	0	0	0	0	0	0	0	0	0	0	0	0	0	0	0	0	0	0	0	0	0	0	0	0	0	0	0	0	0
1645	0	EC	ID1699	3a	2b	G43	0	0	positive	0	0	positive	positive	0	0	0	positive	0	0	0	0	0	positive	0	0	0	0	0	0	0	0	0	positive	0	0	0	0	0	0	0	0	0	0	0	0	0	0	0	0
1646	0	KP	ID1698	5a	1f	nd	0	0	0	0	0	0	positive	0	0	positive	0	0	positive	positive	0	0	0	0	0	0	positive	0	0	0	0	0	0	0	0	0	0	0	0	0	0	0	0	0	0	0	0	0	0
1648	0	EC	ID1701	2e	10i	G41	0	0	positive	0	0	positive	positive	0	0	0	positive	0	positive	positive	0	0	0	0	0	0	0	0	0	0	0	0	0	0	0	0	0	0	0	0	0	0	0	0	0	0	0	0	0
1655	0	EC	ID1711	4b	12e	G45	0	0	positive	0	0	positive	positive	0	0	0	positive	0	positive	positive	0	0	0	0	0	0	0	positive	0	0	0	0	0	0	0	0	0	0	0	0	0	0	0	0	0	0	0	0	0
1658	0	EC	ID1721	2a	3d	G39	0	0	positive	0	0	positive	positive	0	0	0	positive	0	positive	0	0	0	0	0	0	0	0	positive	0	0	0	0	0	0	0	0	0	0	0	0	0	0	0	0	0	0	0	0	0
1658	1	EC	ID1731	2a	3d	G39	0	0	positive	0	0	positive	positive	0	0	0	positive	0	0	0	0	0	0	0	0	0	0	positive	0	0	0	0	0	0	0	0	0	0	0	0	0	0	0	0	0	0	0	0	0
1658	2	EC	ID2412	2b	3a	G5	0	0	positive	0	0	ambiguous	positive	0	0	0	ambiguous	0	0	0	0	0	0	0	0	0	0	positive	0	0	0	0	0	0	0	0	0	0	0	0	0	0	0	0	0	0	0	0	0
1675	1	EC	ID1790	5c	1b	G43	0	0	positive	0	0	positive	positive	0	0	0	positive	0	0	ambiguous	0	0	0	0	0	0	0	0	0	0	0	positive	0	0	0	0	0	0	0	0	0	0	0	0	0	0	0	0	0
1679	0	EC	ID1766	3c	2a	G44	0	0	positive	0	0	positive	positive	0	0	0	positive	0	positive	positive	0	0	0	0	0	0	0	positive	0	0	0	0	ambiguous	0	0	0	0	0	0	0	0	0	0	0	0	0	0	0	0
1686	0	EC	ID1783	4b	12e	G5	0	0	positive	0	0	positive	positive	0	0	0	positive	0	positive	positive	0	0	0	0	0	0	0	positive	0	0	0	0	0	0	0	0	0	0	0	0	0	0	0	0	0	0	0	0	0
1686	1	EC	ID1798	2c	10b	G5	0	0	positive	0	0	positive	positive	0	0	0	positive	0	0	positive	0	0	0	0	0	0	0	positive	0	0	0	0	0	0	0	0	0	0	0	0	0	0	0	0	0	0	0	0	0
1688	0	EC	ID1793	4b	12e	G21	0	0	positive	0	0	positive	positive	0	0	0	positive	0	0	positive	0	0	0	0	0	0	0	positive	0	0	0	0	0	0	0	0	0	0	0	0	0	0	0	0	0	0	0	0	0
1688	1	EC	ID1792	2c	10b	G21	0	0	positive	0	0	ambiguous	positive	0	0	0	positive	0	0	positive	0	0	0	0	0	0	0	positive	0	0	0	0	0	0	0	0	0	0	0	0	0	0	0	0	0	0	0	0	0
1736	0	KP	ID1906	2e	10d	nd	0	0	0	0	0	0	ambiguous	0	0	positive	ambiguous	0	0	positive	0	0	0	0	0	0	0	0	0	0	0	0	0	0	0	0	0	0	0	0	0	0	0	0	0	0	0	0	0
1738	1	EC	ID1913	2b	3c	G4	0	0	positive	0	0	positive	positive	0	0	0	positive	0	0	positive	0	0	0	0	0	0	0	positive	0	0	0	0	0	0	0	0	0	0	0	0	0	0	0	0	0	0	0	0	0
1742	0	EC	ID1922	1a	11c	G27	0	0	positive	0	0	positive	positive	ambiguous	0	0	positive	0	0	positive	0	0	0	0	0	0	0	0	0	0	0	0	0	0	0	0	0	0	0	0	0	0	0	0	0	0	0	0	0
1757	0	KP	ID1974	2a	6b	nd	0	0	0	0	0	0	positive	0	0	positive	positive	0	0	0	0	0	0	0	0	0	positive	positive	0	0	0	0	0	0	0	0	0	0	0	0	0	0	0	0	0	0	0	0	0
1757	1	KP	ID2149	2a	6b	nd	0	0	0	0	0	0	positive	0	0	positive	positive	0	0	0	0	0	0	0	0	0	ambiguous	positive	0	0	0	0	0	0	0	0	0	0	0	0	0	0	0	0	0	0	0	0	0
1757	2	KP	ID2423	2a	6b	nd	0	0	0	0	0	0	positive	0	0	positive	positive	0	positive	0	0	0	0	0	0	0	positive	positive	0	0	0	0	0	0	0	0	0	0	0	0	0	0	0	0	0	0	0	0	0
1760	0	EC	ID1967	2b	3a	G21	0	0	positive	0	0	positive	positive	0	0	0	positive	0	0	positive	0	0	0	0	0	0	0	positive	0	0	0	0	0	0	0	0	0	0	0	0	0	0	0	0	0	0	0	0	0
1760	1	EC	ID1978	2b	3a	G21	0	0	positive	0	0	positive	positive	0	0	0	positive	0	0	positive	0	0	0	0	0	0	0	positive	0	0	0	0	0	0	0	0	0	0	0	0	0	0	0	0	0	0	0	0	0
1760	2	EC	ID2429	2e	10k	G8	0	0	positive	0	0	ambiguous	positive	0	0	0	ambiguous	0	0	ambiguous	0	0	0	0	0	0	0	positive	0	0	0	0	0	0	0	0	0	0	0	0	0	0	0	0	0	0	0	0	0
1761	0	EC	ID1984	2a	1n	G8	0	0	positive	0	0	positive	positive	0	0	0	positive	0	0	0	0	positive	0	0	0	0	0	positive	0	0	0	0	0	0	0	0	0	0	0	0	0	0	0	0	0	0	0	0	0
1761	1	EC	ID1995	2a	1n	G9	0	0	positive	0	0	ambiguous	positive	0	0	0	positive	0	0	0	0	positive	0	0	0	0	0	positive	0	0	0	0	0	0	0	0	0	0	0	0	0	0	0	0	0	0	0	0	0
1788	0	EC	ID2034	2b	3c	G10	0	0	positive	0	0	positive	positive	0	0	0	positive	0	positive	positive	0	0	0	0	0	0	0	positive	0	0	0	0	0	0	0	0	0	0	0	0	0	0	0	0	0	0	0	0	0
1788	1	EC	ID2109	2b	3c	G9	0	0	positive	0	0	ambiguous	positive	0	0	0	positive	0	0	positive	0	0	0	0	0	0	0	positive	0	0	0	0	0	0	0	0	0	0	0	0	0	0	0	0	0	0	0	0	0
1795	0	EC	ID2044	2b	3c	G8	0	0	positive	0	0	positive	positive	0	0	0	positive	0	0	positive	0	0	0	0	0	0	0	0	0	0	0	0	0	0	0	0	0	0	0	0	0	0	0	0	0	0	0	0	0
1804	1	EC	ID2067	1a	11c	G15	0	0	positive	0	0	positive	positive	ambiguous	0	0	positive	0	0	positive	0	0	0	0	0	0	0	0	0	0	0	0	0	0	0	0	0	0	0	0	0	0	0	0	0	0	0	0	0
1806	0	EC	ID2078	4b	12e	G9	0	0	positive	0	0	positive	positive	0	0	0	positive	0	positive	positive	0	0	0	0	0	0	0	positive	0	0	0	0	0	0	0	0	0	0	0	0	0	0	0	0	0	0	0	0	0
1822	0	EC	ID2115	5c	9c	G5	0	0	positive	0	0	positive	positive	0	0	0	positive	0	positive	positive	0	0	0	0	0	0	0	positive	0	0	0	positive	0	0	0	0	0	0	0	0	0	0	0	0	0	0	0	0	0
1862	0	EC	ID2272	3b	1c	G44	0	0	ambiguous	0	0	ambiguous	positive	0	0	0	ambiguous	0	0	ambiguous	0	0	0	0	0	0	0	positive	0	0	0	0	0	0	0	0	0	0	0	0	0	0	0	0	0	0	0	0	0
1862	1	CF	ID2291	3b	1c	nd	0	positive	positive	0	0	0	positive	0	0	0	ambiguous	0	0	positive	0	0	0	0	0	0	0	positive	0	0	0	0	ambiguous	0	0	0	0	0	0	positive	0	0	0	0	0	0	0	0	0
1878	0	EC	ID2299	6a	11g	G13	0	0	positive	0	0	0	ambiguous	0	0	0	ambiguous	0	0	ambiguous	0	0	0	0	0	0	0	0	0	0	0	0	0	0	0	0	0	0	0	0	0	0	0	0	0	0	0	0	0
1878	1	EC	ID2397	6a	11g	G13	0	0	positive	0	0	ambiguous	positive	0	0	0	positive	0	0	positive	0	0	0	0	0	0	0	0	0	0	0	0	0	0	0	0	0	0	0	0	0	0	0	0	0	0	0	0	0
1879	0	EC	ID2307	5b	11a	G4	0	0	positive	0	0	positive	positive	0	0	0	positive	0	0	0	0	0	positive	0	0	0	0	0	0	0	0	0	0	0	0	0	0	0	0	0	0	0	0	0	0	0	0	0	0
1879	1	EC	ID2322	5b	11a	G6	0	0	positive	0	0	ambiguous	ambiguous	0	0	0	positive	0	0	0	0	0	ambiguous	0	0	0	0	0	0	0	0	0	0	0	0	0	0	0	0	0	0	0	0	0	0	0	0	0	0
1880	0	KP	ID2308	2a	1e	nd	0	0	0	0	0	0	positive	0	0	positive	positive	0	0	0	0	0	0	0	0	0	positive	0	0	0	0	0	0	0	0	0	0	0	0	0	0	0	0	0	0	0	0	0	0
1880	1	KP	ID2400	2a	1e	nd	0	0	0	0	0	0	positive	0	0	positive	positive	0	positive	positive	0	0	0	0	0	0	positive	0	0	0	0	0	0	0	0	0	0	0	0	0	0	0	0	0	0	0	0	0	0
1889	0	KP	ID2314	2a	1d	nd	0	0	0	0	0	0	positive	0	0	positive	0	0	0	0	0	0	positive	0	0	0	0	positive	0	0	0	0	0	0	0	0	0	0	0	0	0	0	0	0	0	0	0	0	0
1889	1	EC	ID2354	1a	11c	G8	0	0	positive	0	0	ambiguous	positive	0	0	0	positive	0	0	ambiguous	0	0	0	0	0	0	0	0	0	0	0	0	0	0	0	0	0	0	0	0	0	0	0	0	0	0	0	0	0
2005	0	EC	ID026	5c	1a	G7	0	0	positive	0	0	positive	positive	0	0	0	positive	0	positive	0	0	0	ambiguous	0	0	0	0	0	0	0	0	0	0	0	0	0	0	0	0	0	0	0	0	0	0	0	0	0	0
2029	0	EC	ID302	4a	12d	G47	0	0	positive	0	0	positive	positive	0	0	0	positive	0	0	positive	0	0	0	0	0	0	0	0	0	0	0	0	0	0	0	0	0	0	0	0	0	0	0	0	0	0	0	0	0
2035	0	EC	ID146	4b	12e	G13	0	0	positive	0	0	positive	positive	0	0	0	positive	0	positive	0	0	0	0	0	0	0	0	positive	0	0	0	0	0	0	0	0	0	0	0	0	0	0	0	0	0	0	0	0	0
2035	2	EC	ID1980	2b	5a	G38	0	0	positive	0	0	ambiguous	positive	0	0	0	positive	0	0	positive	0	0	0	0	0	0	0	positive	0	0	0	0	0	0	0	0	0	0	0	0	0	0	0	0	0	0	0	0	0
2046	0	EC	ID168	4a	12d	G9	0	0	positive	0	0	positive	positive	0	0	0	positive	0	0	positive	0	0	0	0	0	0	0	0	0	0	0	0	0	0	0	0	0	0	0	0	0	0	0	0	0	0	0	0	0
2048	0	EC	ID170	6a	10e	G8	0	0	positive	0	0	positive	positive	0	0	0	positive	0	0	positive	0	0	0	0	0	0	0	0	0	0	0	0	0	0	0	0	0	0	0	0	0	0	0	0	0	0	0	0	0
2061	1	EC	ID364	3c	9a	G5	0	0	positive	0	0	positive	positive	0	0	0	positive	0	0	positive	0	0	0	0	0	0	0	0	0	0	0	0	0	0	0	0	0	0	0	0	0	0	0	0	0	0	0	0	0
2062	1	EC	ID481-1	4a	12d	G10	0	0	positive	0	0	positive	positive	0	0	0	positive	0	positive	positive	0	0	0	0	0	0	0	0	0	0	0	0	0	0	0	0	0	0	0	0	0	0	0	0	0	0	0	0	0
2062	1	EC	ID481-2	4a	12d	G5	0	0	positive	0	0	positive	positive	0	0	0	positive	0	positive	positive	0	0	0	0	0	0	0	0	0	0	0	0	0	0	0	0	0	0	0	0	0	0	0	0	0	0	0	0	0
2065	0	EC	ID270	1a	11c	G4	0	0	positive	0	0	positive	positive	0	0	0	positive	0	0	positive	0	0	0	0	0	0	0	0	0	0	0	0	0	0	0	0	0	0	0	0	0	0	0	0	0	0	0	0	0
2071	0	EC	ID285	2b	3c	G41	0	0	positive	0	0	positive	positive	0	0	0	positive	0	0	positive	0	0	0	0	0	0	0	positive	0	0	0	0	0	0	0	0	0	0	0	0	0	0	0	0	0	0	0	0	0
2086	0	EC	ID338	3c	9a	G10	0	0	positive	0	0	positive	positive	0	0	0	positive	0	0	ambiguous	0	0	0	0	0	0	0	positive	0	0	0	0	0	0	0	0	0	0	0	0	0	0	0	0	0	0	0	0	0
2086	1	EC	ID729	5b	1k	G46	0	0	positive	0	0	0	positive	0	0	0	0	0	0	0	0	0	0	0	0	0	0	0	0	0	0	0	0	0	0	0	0	0	0	0	0	0	0	0	0	0	0	0	0
2086	2	EC	ID1662	1a	11c	G7	0	0	positive	0	0	positive	positive	0	0	0	positive	0	positive	positive	0	0	0	0	0	0	0	0	0	0	0	0	0	0	0	0	0	0	0	0	0	0	0	0	0	0	0	0	0
2088	0	EC	ID343	4a	12d	G5	0	0	positive	0	0	positive	positive	0	0	0	positive	0	0	positive	0	0	0	0	0	0	0	0	0	0	0	0	0	0	0	0	0	0	0	0	0	0	0	0	0	0	0	0	0
2091	0	EC	ID358	3c	5b	G10	0	0	positive	0	0	positive	positive	0	0	0	positive	0	0	positive	0	0	0	0	0	0	0	positive	0	0	0	0	0	0	0	0	0	0	0	0	0	0	0	0	0	0	0	0	0
2095	1	EC	ID489-1	4a	12d	G21	0	0	positive	0	0	positive	positive	0	0	0	positive	0	positive	positive	0	0	0	0	0	0	0	0	0	0	0	0	0	0	0	0	0	0	0	0	0	0	0	0	0	0	0	0	0
2095	1	EC	ID489-2	4a	12d	G4	0	0	positive	0	0	positive	positive	0	0	0	0	0	0	positive	0	0	0	0	0	0	0	0	0	0	0	0	ambiguous	0	0	0	0	0	0	0	0	0	0	0	0	0	0	0	0
2099	0	EC	ID369	2a	12j	G21	0	0	positive	0	0	positive	positive	0	0	0	positive	0	positive	0	positive	0	0	0	0	0	0	positive	0	0	0	0	0	0	0	0	0	0	0	0	0	0	0	0	0	0	0	0	0
2099	1	EC	ID629	2a	12j	G25	0	0	positive	0	0	positive	positive	0	0	0	positive	0	positive	0	positive	0	0	0	0	0	0	positive	0	0	0	0	0	0	0	0	0	0	0	0	0	0	0	0	0	0	0	0	0
2101	0	EC	ID375	6b	11b	G9	0	0	positive	0	0	positive	positive	0	0	0	positive	0	0	positive	0	0	0	0	0	0	0	positive	0	0	0	0	0	0	0	0	0	0	0	0	0	0	0	0	0	0	0	0	0
2101	1	EC	ID458	6a	11i	G8	0	0	positive	0	0	positive	positive	0	0	0	positive	0	0	positive	0	0	0	0	0	0	0	0	0	0	0	0	0	0	0	0	0	0	0	0	0	0	0	0	0	0	0	0	0
2102	0	EC	ID379	2b	3c	G21	0	0	positive	0	0	positive	positive	0	0	0	positive	0	positive	positive	0	0	0	0	0	0	0	positive	0	0	0	0	0	0	0	0	0	0	0	0	0	0	0	0	0	0	0	0	ambiguous
2113	1	EC	ID509	2b	3c	G27	0	0	positive	0	0	positive	positive	0	0	0	positive	0	positive	positive	0	0	0	0	0	0	0	positive	0	0	0	0	0	0	0	0	0	0	0	0	0	0	0	0	0	0	0	0	0
2132	0	EC	ID478	2b	3a	G21	0	0	positive	0	0	positive	positive	0	0	0	positive	0	0	positive	0	0	0	0	0	0	0	positive	0	0	0	0	0	0	0	0	0	0	0	0	0	0	0	0	0	0	0	0	0
2135	0	EC	ID488	2a	1b	G25	0	0	positive	0	0	positive	positive	0	0	0	positive	0	positive	positive	0	0	0	0	0	0	0	positive	0	0	0	positive	0	0	0	0	0	0	0	0	0	0	0	0	0	0	0	0	0
2135	2	EC	ID1688	3a	2b	G21	0	0	positive	0	0	positive	positive	0	0	0	positive	0	positive	0	0	0	positive	0	0	0	0	positive	0	0	0	0	ambiguous	0	0	0	0	0	0	0	0	0	0	0	0	0	0	0	0
2144	0	EC	ID497	1a	11c	G21	0	0	positive	0	0	positive	positive	0	0	0	positive	0	positive	positive	0	0	0	0	0	0	0	0	0	0	0	0	0	0	0	0	0	0	0	0	0	0	0	0	0	0	0	0	0
2157	0	EC	ID541	3b	1c	G21	0	0	positive	0	0	positive	positive	0	0	0	positive	0	0	positive	0	0	0	0	0	0	0	0	0	0	0	0	0	0	0	0	0	0	0	0	0	0	0	0	0	0	0	0	0
2166	0	EC	ID552	4b	12h	G21	0	0	positive	0	0	positive	positive	0	0	0	positive	0	positive	positive	0	0	0	0	0	0	0	0	ambiguous	0	0	0	0	0	0	0	0	0	0	0	0	0	0	0	0	0	0	0	0
2166	1	EC	ID871	2a	4a	G25	0	0	positive	0	0	positive	positive	0	0	0	0	0	positive	positive	0	0	0	0	0	0	0	positive	0	0	0	0	0	0	0	0	0	0	0	0	0	0	0	0	0	0	0	0	0
2166	2	EC	ID1704	2e	7b	G21	0	0	positive	0	0	positive	positive	0	0	0	positive	0	positive	0	0	0	positive	0	0	0	0	positive	0	0	0	0	0	0	0	0	0	0	0	0	0	0	0	0	0	0	0	0	0
2169	1	EC	ID646	6b	11b	G21	0	0	positive	0	0	positive	positive	0	0	0	positive	0	0	positive	0	0	0	0	0	0	0	positive	0	0	0	0	0	0	0	0	0	0	0	0	0	0	0	0	0	0	0	0	0
2170	0	EC	ID580	1a	11c	G5	0	0	positive	0	0	positive	positive	0	0	0	positive	0	positive	positive	0	0	0	0	0	0	0	0	0	0	0	0	0	0	0	0	0	0	0	0	0	0	0	0	0	0	0	0	0
2170	1	EC	ID872	2b	3c	G21	0	0	positive	0	0	positive	positive	0	0	0	positive	0	positive	positive	0	0	0	0	0	0	0	positive	0	0	0	0	0	0	0	0	0	0	0	0	0	0	0	0	0	0	0	0	0
2170	2	EC	ID1687	1a	11c	G21	0	0	positive	0	0	positive	positive	0	0	0	positive	0	positive	positive	0	0	0	0	0	0	0	0	0	0	0	0	0	0	0	0	0	0	0	0	0	0	0	0	0	0	0	0	0
2181	0	EC	ID615	4a	12d	G9	0	0	positive	0	0	positive	positive	0	0	0	positive	0	positive	positive	0	0	0	0	0	0	0	0	0	0	0	0	0	0	0	0	0	0	0	0	0	0	0	0	0	0	0	0	0
2181	1	EC	ID862	2b	3a	G5	0	0	positive	0	0	positive	positive	0	0	0	positive	0	0	positive	0	0	0	0	0	0	0	positive	0	0	0	0	0	0	0	0	0	0	0	0	0	0	0	0	0	0	0	0	0
2181	2	EC	ID1686	1a	11c	G5	0	0	positive	0	0	positive	positive	0	0	0	positive	0	positive	positive	0	0	0	0	0	0	0	0	0	0	0	0	0	0	0	0	0	0	0	0	0	0	0	0	0	0	0	0	0
2183	0	EC	ID626	4b	12e	G21	0	0	positive	0	0	positive	positive	0	0	0	positive	0	positive	positive	0	0	0	0	0	0	0	positive	0	0	0	0	0	0	0	0	0	0	0	0	0	0	0	0	0	0	0	0	0
2183	1	EC	ID674	6a	11f	G21	0	0	positive	0	0	positive	positive	0	0	0	positive	0	positive	positive	0	0	0	0	0	0	0	0	0	0	0	0	0	0	ambiguous	0	0	0	0	0	0	0	0	0	0	0	0	0	0
2201	0	EC	ID666	2a	6a	G23	0	0	positive	0	0	positive	positive	0	0	0	positive	0	positive	0	0	0	0	0	0	0	0	positive	0	0	0	positive	0	0	0	0	0	0	0	0	0	0	0	0	0	0	0	0	0
2201	1	EC	ID863	2a	6a	G5	0	0	positive	0	0	positive	positive	0	0	0	positive	0	positive	0	0	0	0	0	0	0	0	positive	0	0	0	positive	0	0	0	0	0	0	0	0	0	0	0	0	0	0	0	0	0
2201	2	EC	ID1894	2a	6a	G25	0	0	positive	0	0	positive	positive	0	0	0	positive	0	0	0	0	0	0	0	0	0	0	positive	0	0	0	positive	0	0	0	0	0	0	0	0	0	0	0	0	0	0	0	0	0
2211	1	EC	ID726	2a	7a	G25	0	0	positive	0	0	positive	positive	0	0	0	positive	0	positive	positive	0	0	0	0	0	0	0	positive	0	0	0	0	0	0	0	0	0	0	0	0	0	0	0	0	0	0	0	0	0
2211	2	EC	ID1628	3b	5b	G3	0	0	positive	0	0	ambiguous	positive	0	0	0	positive	0	positive	positive	0	0	0	0	0	0	0	positive	0	0	0	0	0	0	0	0	0	0	0	0	0	0	0	0	0	0	0	0	0
2226	0	EC	ID711	3b	1c	G33	0	0	positive	0	0	positive	positive	0	0	0	positive	0	positive	positive	0	0	0	0	0	0	0	0	0	0	0	0	0	0	0	0	0	0	0	0	0	0	0	0	0	0	0	0	0
2229	0	EC	ID731	2e	7b	G4	0	0	positive	0	0	positive	positive	0	0	0	positive	0	positive	0	0	0	positive	0	0	0	0	positive	0	0	0	0	0	0	0	0	0	0	0	0	0	0	0	0	0	0	0	0	0
3007	0	EC	ID064	4a	12d	G25	0	0	positive	0	0	positive	positive	0	0	0	positive	0	positive	positive	0	0	0	0	0	0	0	positive	0	0	0	0	0	0	0	0	0	0	0	0	0	0	0	0	0	0	0	0	0
3007	1	EC	ID234-2	4b	12d	G21	0	0	positive	0	0	positive	positive	0	0	0	positive	0	0	positive	0	0	0	0	0	0	0	positive	0	0	0	0	0	0	0	0	0	0	0	0	0	0	0	0	0	0	0	0	0
3012	0	EC	ID113	2e	10i	G21	0	0	positive	0	0	positive	positive	0	0	0	positive	0	0	positive	0	0	0	0	0	0	0	0	0	0	0	0	0	0	0	0	0	0	0	0	0	0	0	0	0	0	0	0	0
3012	2	EC	ID1559	1a	11c	G25	0	0	positive	0	0	positive	positive	0	0	0	positive	0	positive	positive	0	0	0	0	0	0	0	0	0	0	0	0	0	0	0	0	0	0	0	0	0	0	0	0	0	0	0	0	0
3015	0	EC	ID169	2c	10b	G27	0	0	positive	0	0	positive	positive	0	0	0	positive	0	0	positive	0	0	0	0	0	0	0	positive	0	0	0	0	ambiguous	0	0	0	0	0	0	0	0	0	0	0	0	0	0	0	0
3022	0	EC	ID250-2	5c	9c	G25	0	0	positive	0	0	ambiguous	positive	0	0	0	positive	0	positive	ambiguous	0	0	0	0	0	0	0	0	0	0	0	positive	0	0	0	0	0	0	0	0	0	0	0	0	0	0	0	0	0
3022	1	EC	ID598	5c	1b	G26	0	0	positive	0	0	positive	positive	0	0	0	positive	0	positive	positive	0	0	0	0	0	0	0	0	0	0	0	positive	0	0	0	0	0	0	0	0	0	0	0	0	0	0	0	0	0
3022	2	EC	ID1652	1a	11c	G25	0	0	positive	0	0	positive	positive	0	0	0	positive	0	0	positive	0	0	0	0	0	0	0	0	0	0	0	0	0	0	0	0	0	0	0	0	0	0	0	0	0	0	0	0	0
3025	0	EC	ID247	3c	12i	G34	0	0	positive	0	0	ambiguous	positive	0	0	0	0	0	0	ambiguous	0	0	0	0	0	0	0	positive	0	0	0	0	0	0	0	0	0	0	0	0	0	0	0	0	0	0	0	0	0
3025	1	EC	ID316	3c	12i	G21	0	0	positive	0	0	ambiguous	positive	0	0	0	ambiguous	0	0	ambiguous	0	0	0	0	0	0	0	positive	0	0	0	0	0	0	0	0	0	0	0	0	0	0	0	0	0	0	0	0	0
3035	0	EC	ID395	4b	8a	G21	0	0	positive	0	0	positive	positive	0	0	0	positive	0	0	positive	0	0	0	0	0	0	0	positive	0	0	0	0	0	0	0	0	0	0	0	0	0	0	0	0	0	0	0	0	0
3035	1	EC	ID564	2c	10b	G21	0	0	positive	0	0	positive	positive	0	0	0	positive	0	positive	positive	0	0	0	0	0	0	0	positive	0	0	0	0	0	0	0	0	0	0	0	0	0	0	0	0	0	0	0	0	0
3038	1	EC	ID465	4a	12d	G23	0	0	positive	0	0	positive	positive	0	0	0	positive	0	0	positive	0	0	0	0	0	0	0	0	0	0	0	0	0	0	0	0	0	0	0	0	0	0	0	0	0	0	0	0	0
3039	0	EC	ID413-1	3a	2b	G25	0	0	positive	0	0	positive	positive	0	0	0	positive	0	0	0	0	0	positive	0	0	0	0	0	0	0	0	0	0	0	0	0	0	0	0	0	0	0	0	0	0	0	0	0	0
3039	0	KP	ID413-2	5a	1e	nd	0	0	0	0	0	0	positive	0	0	positive	0	0	positive	positive	0	0	0	0	0	0	0	positive	0	0	0	positive	0	0	0	0	0	0	0	0	0	0	0	0	0	0	0	0	0
3039	1	EC	ID540-1	3a	2b	G36	0	0	positive	0	0	positive	positive	0	0	0	positive	0	positive	0	0	0	positive	0	0	0	0	0	0	0	0	0	0	0	0	0	0	0	0	0	0	0	0	0	0	0	0	0	0
3039	1	KP	ID540-2	5a	1e	nd	0	0	0	0	0	0	positive	0	0	positive	0	0	positive	positive	0	0	0	0	0	0	positive	positive	0	0	0	positive	0	0	0	0	0	0	0	0	0	0	0	0	0	0	0	0	0
3041	1	EC	ID592	4a	12d	G25	0	0	positive	0	0	ambiguous	positive	0	0	0	positive	0	0	positive	0	0	0	0	0	0	0	0	0	0	0	0	0	0	0	0	0	0	0	0	0	0	0	0	0	0	0	0	0
3059	0	EC	ID662	6a	12f	G10	0	0	positive	0	0	positive	positive	0	0	0	positive	0	positive	positive	0	0	0	0	0	0	0	positive	0	0	0	0	0	0	ambiguous	0	0	0	0	0	0	0	0	0	0	0	0	0	ambiguous
3060	1	EC	ID698	5c	9c	G3	0	0	positive	0	0	positive	positive	0	0	0	positive	0	0	positive	0	0	0	0	0	0	0	0	0	0	0	positive	0	0	0	0	ambiguous	0	0	0	0	0	0	0	0	0	0	0	0
3063	0	EC	ID700	4b	12e	G28	0	0	positive	0	0	positive	positive	0	0	0	positive	0	positive	positive	0	0	0	0	0	0	0	positive	0	0	0	0	0	0	ambiguous	ambiguous	0	0	0	0	0	0	0	0	0	0	0	0	0
3063	1	EC	ID819	6a	12f	G9	0	0	positive	0	0	positive	positive	0	0	0	positive	0	0	positive	0	0	0	0	0	0	0	ambiguous	0	0	0	0	0	0	0	0	0	0	0	0	0	0	0	0	0	0	0	0	0
3064	0	EC	ID710	6a	12k	G10	0	0	positive	0	0	positive	positive	0	0	0	positive	0	positive	positive	0	0	0	0	0	0	0	0	0	0	0	0	ambiguous	0	ambiguous	ambiguous	0	0	0	0	0	0	0	0	0	0	0	0	0
3064	2	EC	ID1910	5b	1i	G10	0	0	positive	0	0	ambiguous	positive	0	0	0	positive	0	0	0	0	0	ambiguous	0	0	0	0	0	0	0	0	0	0	0	0	0	0	0	0	0	0	0	0	0	0	0	0	0	0
3070	0	EC	ID732	2c	10b	G9	0	0	positive	0	0	positive	positive	0	0	0	positive	0	0	positive	0	0	0	0	0	0	0	positive	0	0	0	0	0	0	0	0	0	0	0	0	0	0	0	0	0	0	0	0	ambiguous
3070	1	EC	ID792	2c	10a	G9	0	0	positive	0	0	ambiguous	positive	0	0	0	positive	0	0	ambiguous	0	0	0	0	0	0	0	positive	0	0	0	0	0	0	0	0	0	0	0	0	0	0	0	0	0	0	0	0	0
3073	1	EC	ID842	4b	12e	G9	0	0	positive	0	0	positive	positive	0	0	0	positive	0	positive	positive	0	0	0	0	0	0	0	positive	0	0	0	0	0	0	0	0	0	0	0	0	0	0	0	0	0	0	0	0	0
3074	0	EC	ID743	2e	10i	G21	0	0	positive	0	0	ambiguous	positive	0	0	0	positive	0	positive	positive	0	0	0	0	0	0	0	0	0	0	0	0	0	0	0	0	0	0	0	0	0	0	0	0	0	0	0	0	0
3075	0	EC	ID740	6a	11j	G32	0	0	positive	0	0	positive	positive	0	0	0	positive	positive	0	positive	0	0	0	0	0	0	0	0	0	0	0	0	0	0	0	0	0	0	0	0	0	0	0	0	0	0	0	0	0
3075	1	EC	ID798	1a	11c	G22	0	0	positive	0	0	positive	positive	0	0	0	positive	0	positive	positive	0	0	0	0	0	0	0	0	0	0	0	0	0	0	0	0	0	0	0	0	0	0	0	0	0	0	0	0	0
3075	2	EC	ID1870	1a	11c	G21	0	0	positive	0	0	positive	positive	0	0	0	positive	0	0	positive	0	0	0	0	0	0	0	0	0	0	0	0	0	0	0	0	0	0	0	0	0	0	0	0	0	0	0	0	0
3079	0	EC	ID760	2c	10b	G10	0	0	positive	0	0	positive	positive	0	0	0	positive	0	0	positive	0	0	0	0	0	0	0	positive	0	0	0	0	0	0	0	0	0	0	0	0	0	0	0	0	0	0	0	0	0
3081	0	EC	ID774	5c	9c	G21	0	0	positive	0	0	ambiguous	positive	0	0	0	ambiguous	0	0	ambiguous	0	0	0	0	0	0	0	0	0	0	0	positive	0	0	0	0	0	0	0	0	0	0	0	0	0	0	0	0	0
3086	0	KP	ID796	5a	1e	nd	0	0	0	0	0	0	positive	0	0	positive	0	0	positive	positive	0	0	0	0	0	0	ambiguous	positive	0	0	0	positive	0	0	0	0	0	0	0	0	0	0	0	0	0	0	0	0	0
3086	1	KP	ID995	5a	1e	nd	0	0	0	0	0	0	positive	0	0	positive	0	0	positive	positive	0	0	0	0	0	0	ambiguous	positive	0	0	0	positive	0	0	0	0	0	0	0	0	0	0	0	0	0	0	0	0	0
3093	0	EC	ID848	5b	11a	G25	0	0	positive	0	0	positive	positive	0	0	0	positive	0	0	0	0	0	ambiguous	0	0	0	0	0	0	0	0	0	0	0	0	0	0	0	0	0	0	0	0	0	0	0	0	0	0
3095	0	EC	ID864	3a	2b	G25	0	0	positive	0	0	positive	positive	0	0	0	positive	0	0	0	0	0	positive	0	0	0	0	0	0	0	0	0	0	0	0	0	0	0	0	0	0	0	0	0	0	0	0	0	0
3095	1	EC	ID1014	3a	2b	G3	0	0	positive	0	0	ambiguous	positive	0	0	0	positive	0	0	0	0	0	positive	0	0	0	0	0	0	0	0	0	0	0	0	0	0	0	0	0	0	0	0	0	0	0	0	0	0
3095	2	EC	ID2185	3a	2b	G3	0	0	positive	0	0	ambiguous	positive	0	0	0	positive	0	0	0	0	0	ambiguous	0	0	0	0	0	0	0	0	0	0	0	0	0	0	0	0	0	0	0	0	0	0	0	0	0	0
3096	0	EC	ID870	6b	11h	G25	0	0	positive	0	0	positive	positive	0	0	0	positive	0	positive	positive	0	0	0	0	0	0	0	0	0	0	0	0	0	0	0	0	0	0	0	0	0	0	0	0	0	0	0	0	0
3097	0	EC	ID885	4b	12e	G12	0	0	positive	0	0	positive	positive	0	0	0	positive	0	0	positive	0	0	0	0	0	0	0	0	0	0	0	0	0	0	0	0	0	0	0	0	0	0	0	0	0	0	0	0	0
3097	1	EC	ID984	4a	12d	G6	0	0	positive	0	0	positive	positive	0	0	0	positive	0	0	positive	0	0	0	0	0	0	0	0	0	0	0	0	0	0	0	0	0	0	0	0	0	0	0	0	0	0	0	0	0
3097	2	EC	ID1911	5b	1i	G9	0	0	positive	0	0	positive	positive	0	0	0	positive	0	0	0	0	0	positive	0	0	0	0	0	0	0	0	0	0	0	0	0	0	0	0	0	0	0	0	0	0	0	0	0	0
3101	1	EC	ID968	2e	10i	nb	0	0	positive	0	0	positive	positive	0	0	0	positive	0	positive	positive	0	0	0	0	0	0	0	0	0	0	0	0	0	0	0	0	0	0	0	0	0	0	0	0	0	0	0	0	0
3104	1	EC	ID1207	1a	11c	G3	0	0	positive	0	0	positive	positive	0	0	0	positive	0	0	positive	0	0	0	0	0	0	0	0	0	0	0	0	0	0	0	0	0	0	0	0	0	0	0	0	0	0	0	0	0
3116	0	KP	ID1030	5a	1f	nd	0	0	0	0	0	0	positive	0	0	positive	0	0	0	0	0	0	0	0	0	0	ambiguous	0	0	0	0	0	0	0	0	0	0	0	0	0	0	0	0	0	0	0	0	0	0
3120	0	KP	ID1049-2	2a	1d	nd	0	0	0	0	0	0	positive	0	0	positive	positive	0	positive	0	0	0	ambiguous	0	0	0	ambiguous	positive	0	0	0	0	0	0	0	0	0	0	0	0	0	0	0	0	0	0	0	0	0
3124	0	EC	ID1058	2c	10b	G6	0	0	positive	0	0	positive	positive	0	0	0	positive	0	0	positive	0	0	0	0	0	0	0	positive	0	0	0	0	positive	0	0	0	ambiguous	0	0	0	0	0	0	0	0	0	0	0	ambiguous
3124	1	EC	ID1142	2c	10b	G6	0	0	positive	0	0	positive	positive	0	0	0	positive	0	positive	positive	0	0	0	0	0	0	0	positive	0	0	0	0	ambiguous	0	0	0	0	0	0	0	0	0	0	0	0	0	0	0	ambiguous
3125	0	EC	ID1078	2a	12j	G10	0	0	positive	0	0	positive	positive	0	0	0	positive	0	0	positive	0	0	0	0	0	0	0	positive	0	0	0	0	0	0	0	0	0	0	0	0	0	0	0	0	0	0	0	0	0
3127	0	KP	ID1079-1	5a	1e	nd	0	0	0	0	0	0	positive	0	0	positive	0	0	0	ambiguous	0	0	0	0	0	0	0	positive	0	0	0	positive	0	0	0	0	0	0	0	0	0	0	0	0	0	0	0	0	0
3127	0	EC	ID1079-2	2b	3c	G47	0	0	positive	0	0	positive	positive	0	0	0	positive	0	positive	positive	0	0	0	0	0	0	0	positive	0	0	0	0	0	0	0	0	0	0	0	0	0	0	0	0	0	0	0	0	0
3142	1	EC	ID1293	2c	10b	G38	0	0	positive	0	0	ambiguous	positive	0	0	0	positive	0	positive	positive	0	0	0	0	0	0	0	positive	0	0	0	0	0	0	0	0	0	0	0	0	0	0	0	0	0	0	0	0	0
3143	0	EC	ID1197	5c	9c	G5	0	0	positive	0	0	ambiguous	positive	0	0	0	positive	0	0	positive	0	0	0	0	0	0	0	0	0	0	0	positive	0	0	0	0	0	0	0	0	0	0	0	0	0	0	0	0	0
3143	1	EC	ID1279	5c	9c	G25	0	0	positive	0	0	positive	positive	0	0	0	positive	0	positive	positive	0	0	0	0	0	0	0	0	0	0	0	positive	0	0	0	0	0	0	0	0	0	0	0	0	0	0	0	0	0
3152	0	EC	ID1265-1	6a	11e	G44	0	0	ambiguous	0	0	positive	positive	0	0	0	positive	0	positive	positive	0	0	0	0	0	0	0	0	0	0	0	0	ambiguous	0	0	0	0	0	0	0	0	0	0	0	0	0	0	0	0
3152	0	KP	ID1265-2	5a	1f	nd	0	0	0	0	0	0	positive	0	0	positive	0	0	positive	positive	0	0	0	0	0	0	positive	0	0	0	0	0	0	0	0	0	0	0	0	0	0	0	0	0	0	0	0	0	0
3152	1	EC	ID1332	2e	10i	G28	0	0	positive	0	0	0	positive	0	0	0	0	0	positive	positive	0	0	0	0	0	0	0	0	0	0	0	0	0	0	0	0	0	0	0	0	0	0	0	0	0	0	0	0	0
3159	0	EC	ID1305	2b	3c	G13	0	0	positive	0	0	positive	positive	0	0	0	positive	0	positive	positive	0	0	0	0	0	0	0	positive	0	0	0	0	0	0	0	0	0	0	0	0	0	0	0	0	0	0	0	0	0
3176	0	KP	ID1393	5a	1f	nd	0	0	0	0	0	0	positive	0	0	positive	positive	0	positive	0	0	0	0	0	0	0	positive	0	0	0	0	0	0	0	0	0	0	0	0	0	0	0	0	0	0	0	0	0	0
3178	1	Clo	ID1496	5b	1i	nd	0	0	0	0	0	0	positive	0	0	0	positive	0	positive	0	0	0	ambiguous	0	0	0	0	0	0	0	0	0	0	0	0	0	0	0	0	0	0	0	0	0	0	0	0	0	0
3179	0	KP	ID1415	5a	1f	nd	0	0	0	0	0	0	positive	0	0	positive	0	0	positive	positive	0	0	0	0	0	0	0	0	0	0	0	0	0	0	0	0	0	0	0	0	0	0	0	0	0	0	0	0	0
3179	1	KP	ID1453	5a	1f	nd	0	0	0	0	0	0	positive	0	0	positive	0	0	positive	positive	0	0	0	0	0	0	0	0	0	0	0	0	0	0	0	0	0	0	0	0	0	0	0	0	0	0	0	0	0
3188	1	EC	ID1506	6a	11g	G38	0	0	positive	0	0	positive	positive	0	0	0	positive	0	positive	positive	0	0	0	0	0	0	0	0	0	0	0	0	0	0	0	0	0	0	0	0	0	0	0	0	0	0	0	0	0
3188	2	EC	ID2243	6a	11g	G25	0	0	positive	0	0	ambiguous	positive	0	0	0	positive	0	0	positive	0	0	0	0	0	0	0	0	0	0	0	0	0	0	0	0	0	0	0	0	0	0	0	0	0	0	0	0	0
3206	0	EC	ID1601	2e	10f	G8	0	0	positive	0	0	ambiguous	positive	0	0	0	positive	0	positive	positive	0	0	0	0	0	0	0	positive	0	0	0	0	0	0	0	0	0	0	0	0	0	0	0	0	0	0	0	0	0
3206	1	EC	ID1620	2e	10f	G8	0	0	positive	0	0	ambiguous	positive	0	0	0	positive	0	positive	positive	0	0	0	0	0	0	0	positive	0	0	0	0	0	0	0	0	0	0	0	0	0	0	0	0	0	0	0	0	0
3221	0	EC	ID1683	2c	4b	G5	0	0	positive	0	0	positive	positive	0	0	0	positive	0	positive	positive	0	0	0	0	0	0	0	positive	0	0	0	0	0	0	0	0	0	0	0	0	0	0	0	0	0	0	0	0	ambiguous
3221	1	EC	ID1740	2e	10i	G8	0	0	positive	0	0	positive	positive	0	0	0	positive	0	positive	positive	0	0	0	0	0	0	0	positive	0	0	0	0	0	0	0	0	0	0	0	0	0	0	0	0	0	0	0	0	ambiguous
3230	0	EC	ID1741-1	2e	10f	G4	0	0	positive	0	0	positive	positive	0	0	0	positive	0	positive	positive	0	0	0	0	0	0	0	positive	0	0	0	0	0	0	0	0	0	0	0	0	0	0	0	0	0	0	0	0	0
3230	0	KP	ID1741-2	2e	10d	nd	0	0	positive	0	0	ambiguous	positive	0	0	positive	positive	0	positive	positive	0	0	0	0	0	0	ambiguous	positive	0	0	0	0	0	0	0	0	0	0	0	0	0	0	0	0	0	0	0	0	0
3236	1	EC	ID1856	1a	11c	G48	0	0	positive	0	0	positive	positive	0	0	0	positive	0	0	positive	0	0	0	0	0	0	0	0	0	0	0	0	0	0	0	0	0	0	0	0	0	0	0	0	0	0	0	0	0
3247	0	EC	ID1857	2c	4c	G5	0	0	positive	0	0	positive	positive	0	0	0	positive	0	0	positive	0	0	0	0	0	0	0	positive	0	0	0	0	0	0	0	0	0	0	0	0	0	0	0	0	0	0	0	0	ambiguous
3250	0	EC	ID1863	3c	9a	G30	0	0	positive	0	0	ambiguous	positive	0	0	0	positive	0	0	positive	0	0	0	0	0	0	0	0	0	0	0	0	0	0	0	0	0	0	0	0	0	0	0	0	0	0	0	0	0
3259	0	EC	ID1889	3a	2b	G42	0	0	positive	0	0	ambiguous	positive	0	0	0	positive	0	0	0	0	0	positive	0	0	0	0	0	0	0	0	0	0	0	0	0	0	0	0	0	0	0	0	0	0	0	0	0	0
3260	0	EC	ID1896	4b	12b	G4	0	0	positive	0	0	positive	positive	0	0	0	positive	0	0	positive	0	0	0	0	0	0	0	0	0	0	0	0	0	0	0	0	0	0	0	0	0	0	0	0	0	0	0	0	0
3265	0	EC	ID1986	2e	10i	G4	0	0	positive	0	0	ambiguous	positive	0	0	0	positive	0	0	positive	0	0	0	0	0	0	0	positive	0	0	0	0	0	0	0	0	0	0	0	0	0	0	0	0	0	0	0	0	0
3265	1	EC	ID1996	3c	9a	G3	0	0	positive	0	0	ambiguous	positive	0	0	0	positive	0	0	ambiguous	0	0	0	0	0	0	0	0	0	0	0	0	0	0	0	0	0	0	0	0	0	0	0	0	0	0	0	0	0
3271	0	KP	ID1946	5a	1f	nd	0	0	0	0	0	0	positive	0	0	positive	0	0	0	0	0	0	0	0	0	0	0	0	0	0	0	0	0	0	0	0	0	0	0	0	0	0	0	0	0	0	0	0	0
3273	0	EC	ID1953	3b	1c	G45	0	0	positive	0	0	ambiguous	positive	0	0	0	ambiguous	0	0	positive	0	0	0	0	0	0	0	0	0	0	0	0	0	0	0	0	0	0	0	0	0	0	0	0	0	0	0	0	0
3273	1	EC	ID2133	4a	12d	G41	0	0	positive	0	0	ambiguous	positive	0	0	0	positive	0	0	positive	0	0	0	0	0	0	0	0	0	0	0	0	0	0	0	0	0	0	0	0	0	0	0	0	0	0	0	0	0
3276	0	KP	ID1956	5a	1e	nd	0	0	0	0	0	0	positive	0	0	positive	0	0	0	positive	0	0	0	0	0	0	0	positive	0	0	0	positive	0	0	0	0	0	0	0	0	0	0	0	0	0	0	0	0	0
3279	0	EC	ID1960	5b	11a	G5	0	0	positive	0	0	positive	positive	0	0	0	positive	0	0	0	0	0	positive	0	0	0	0	0	0	0	0	0	0	0	0	0	0	0	0	0	0	0	0	0	0	0	0	0	0
3290	0	EC	ID2065	2c	10b	G26	0	0	positive	0	0	ambiguous	positive	0	0	0	positive	0	0	ambiguous	0	0	0	0	0	0	0	positive	0	0	0	0	0	0	0	0	0	0	0	0	0	0	0	0	0	0	0	0	0
3294	0	KP	ID2092	5a	1e	nd	0	0	0	0	0	0	positive	0	0	positive	0	0	positive	positive	0	0	0	0	0	0	positive	positive	0	0	0	positive	0	0	0	0	0	0	0	0	0	0	0	0	0	0	0	0	0
3294	1	KP	ID2154	5a	1e	nd	0	0	0	0	0	0	positive	0	0	positive	0	0	positive	positive	0	0	0	0	0	0	ambiguous	positive	0	0	0	positive	0	0	0	0	0	0	0	0	0	0	0	0	0	0	0	0	0
3300	1	EC	ID2203	1a	11c	G10	0	0	positive	0	0	positive	positive	0	0	0	positive	0	0	positive	0	0	0	0	0	0	0	0	0	0	0	0	0	0	0	0	0	0	0	0	0	0	0	0	0	0	0	0	0
3301	0	EC	ID2137	4b	12d	G10	0	0	positive	0	0	ambiguous	positive	0	0	0	positive	0	0	ambiguous	0	0	0	0	0	0	0	positive	0	0	0	0	0	0	0	0	0	0	0	0	0	0	0	0	0	0	0	0	0
3304	1	EC	ID2208-d	4b	12d	G10	0	0	positive	0	0	ambiguous	positive	0	0	0	ambiguous	0	0	positive	0	0	0	0	0	0	0	positive	0	0	0	0	0	0	0	0	0	0	0	0	0	0	0	0	0	0	0	0	0
3304	1	EC	ID2208-h	4a	12d	G28	0	0	positive	0	0	ambiguous	positive	0	0	0	positive	0	0	positive	0	0	0	0	0	0	0	0	0	0	0	0	0	0	0	0	0	0	0	0	0	0	0	0	0	0	0	0	0
3318	0	EC	ID2215	1a	11c	G5	0	0	positive	0	0	ambiguous	positive	0	0	0	positive	0	0	positive	0	0	0	0	0	0	0	0	0	0	0	0	0	0	0	0	0	0	0	0	0	0	0	0	0	0	0	0	0
3332	0	EC	ID2247	2e	10k	G21	0	0	positive	0	0	ambiguous	positive	0	0	0	positive	0	0	0	0	0	0	0	0	0	0	positive	0	0	0	0	0	0	0	0	0	0	0	0	0	0	0	0	0	0	0	0	0
3351	0	EC	ID2349	1a	11c	G25	0	0	positive	0	0	positive	positive	0	0	0	positive	0	0	positive	0	0	0	0	0	0	0	0	0	0	0	0	0	0	0	0	0	0	0	0	0	0	0	0	0	0	0	0	0
3352	0	EC	ID2364	6b	11h	G41	0	0	positive	0	0	ambiguous	positive	0	0	0	positive	0	0	positive	0	0	0	0	0	0	0	0	0	0	0	0	0	0	0	0	0	0	0	0	0	0	0	0	0	0	0	0	0
3352	1	EC	ID2396	6b	11h	G4	0	positive	0	0	ambiguous	positive	0	0	0	positive	0	0	positive	0	0	0	0	0	0	0	0	0	0	0	0	0	0	0	0	0	0	0	0	0	0	0	0	0	0	0	0	0	0
3354	0	EC	ID2363	5c	9c	G44	0	positive	0	0	ambiguous	positive	0	0	0	positive	0	0	ambiguous	0	0	0	0	0	0	0	0	0	0	0	0	0	0	0	0	0	0	0	0	0	0	0	0	0	0	0	0	0	positive
nd	not deremined
nb	no band pattern at RAPD
[truncated: 51 more columns]
